# Supplementary material for: The WHO estimates of excess mortality associated with the COVID-19 pandemic
Source: Nature. 2022 Dec 14;613(7942):130–7. doi: 10.1038/s41586-022-05522-2 (PMC9812776; doi:10.1038/s41586-022-05522-2)
Supplement: Supplementary file 5 — Source Data Fig. 2. [file 41586_2022_5522_MOESM5_ESM.xlsx]

## Sheet: Global
region	year	month	pscore_mean	pscore_low	pscore_high
Global	2020	1	0.0597606	0.0345945	0.0909352
Global	2020	2	-0.0160583	-0.0389544	0.0104656
Global	2020	3	-0.0304402	-0.0522597	-0.00783441
Global	2020	4	-0.0493677	-0.0687847	-0.0266769
Global	2020	5	-1.16983e-05	-0.0211462	0.0237176
Global	2020	6	0.0735839	0.0478284	0.102754
Global	2020	7	0.127464	0.100323	0.155935
Global	2020	8	0.136034	0.108698	0.168677
Global	2020	9	0.130417	0.0999316	0.164775
Global	2020	10	0.145242	0.117539	0.175176
Global	2020	11	0.17683	0.150999	0.20579
Global	2020	12	0.202771	0.175252	0.236963
Global	2021	1	0.197172	0.169356	0.231564
Global	2021	2	0.0811589	0.0550843	0.111881
Global	2021	3	0.108332	0.0827526	0.139914
Global	2021	4	0.18094	0.150106	0.214829
Global	2021	5	0.378662	0.327925	0.437764
Global	2021	6	0.343388	0.296227	0.396446
Global	2021	7	0.233774	0.19811	0.275121
Global	2021	8	0.18533	0.154791	0.222953
Global	2021	9	0.132073	0.105079	0.162768
Global	2021	10	0.131895	0.0598004	0.240384
Global	2021	11	0.125685	0.0375933	0.254067
Global	2021	12	0.116367	0.0215696	0.265824

## Sheet: African Region
region	year	month	pscore_mean	pscore_low	pscore_high
African Region	2020	1	0.0541297	-0.0183821	0.136469
African Region	2020	2	0.0441598	-0.0272297	0.127067
African Region	2020	3	0.0243432	-0.04969	0.101271
African Region	2020	4	-0.0553585	-0.120724	0.011818
African Region	2020	5	-0.0158478	-0.0815699	0.0589299
African Region	2020	6	0.040698	-0.0293758	0.114803
African Region	2020	7	0.117998	0.0437014	0.197247
African Region	2020	8	0.088938	0.022138	0.159831
African Region	2020	9	0.0409899	-0.0247152	0.120216
African Region	2020	10	0.0348977	-0.0391926	0.113979
African Region	2020	11	0.0631958	-0.00468652	0.145094
African Region	2020	12	0.125571	0.0485361	0.211701
African Region	2021	1	0.182903	0.108917	0.26836
African Region	2021	2	0.134239	0.0547156	0.231482
African Region	2021	3	0.133072	0.0625716	0.21357
African Region	2021	4	0.107904	0.0337396	0.192022
African Region	2021	5	0.0934063	0.0177001	0.17127
African Region	2021	6	0.118875	0.0487522	0.198478
African Region	2021	7	0.174841	0.104187	0.259237
African Region	2021	8	0.153846	0.0784283	0.230504
African Region	2021	9	0.103693	0.0336143	0.188161
African Region	2021	10	0.0515528	-0.0180157	0.129057
African Region	2021	11	0.0378384	-0.0300889	0.112632
African Region	2021	12	0.0566297	-0.0168672	0.13512

## Sheet: Region of the Americas
region	year	month	pscore_mean	pscore_low	pscore_high
Region of the Americas	2020	1	0.0242837	0.00553356	0.045243
Region of the Americas	2020	2	-0.0183375	-0.0369036	0.000522198
Region of the Americas	2020	3	0.0417462	0.0229763	0.0613648
Region of the Americas	2020	4	0.181817	0.160318	0.203035
Region of the Americas	2020	5	0.230369	0.208793	0.2552
Region of the Americas	2020	6	0.213726	0.191533	0.236542
Region of the Americas	2020	7	0.332976	0.31079	0.357096
Region of the Americas	2020	8	0.293603	0.269229	0.319221
Region of the Americas	2020	9	0.168433	0.145385	0.190996
Region of the Americas	2020	10	0.183585	0.162477	0.205485
Region of the Americas	2020	11	0.215749	0.19305	0.241101
Region of the Americas	2020	12	0.355985	0.33348	0.379556
Region of the Americas	2021	1	0.479416	0.447608	0.510128
Region of the Americas	2021	2	0.229604	0.202365	0.259954
Region of the Americas	2021	3	0.285733	0.256416	0.317528
Region of the Americas	2021	4	0.281085	0.250406	0.31318
Region of the Americas	2021	5	0.262365	0.23136	0.294358
Region of the Americas	2021	6	0.224484	0.195713	0.255692
Region of the Americas	2021	7	0.208473	0.179405	0.23938
Region of the Americas	2021	8	0.308452	0.277168	0.339718
Region of the Americas	2021	9	0.257708	0.228448	0.287065
Region of the Americas	2021	10	0.161737	0.131645	0.191666
Region of the Americas	2021	11	0.10766	0.0791334	0.135994
Region of the Americas	2021	12	0.146651	0.118606	0.175571

## Sheet: Eastern Mediterranean Region
region	year	month	pscore_mean	pscore_low	pscore_high
Eastern Mediterranean Region	2020	1	0.0267494	-0.0754883	0.13855
Eastern Mediterranean Region	2020	2	0.0103388	-0.081538	0.124203
Eastern Mediterranean Region	2020	3	-0.0204863	-0.116259	0.0864244
Eastern Mediterranean Region	2020	4	-0.0314055	-0.122873	0.0787321
Eastern Mediterranean Region	2020	5	0.064819	-0.0364742	0.184049
Eastern Mediterranean Region	2020	6	0.267006	0.151498	0.400683
Eastern Mediterranean Region	2020	7	0.225503	0.116566	0.367372
Eastern Mediterranean Region	2020	8	0.14848	0.0399992	0.261862
Eastern Mediterranean Region	2020	9	0.107187	0.00635474	0.220513
Eastern Mediterranean Region	2020	10	0.122815	0.0247578	0.241524
Eastern Mediterranean Region	2020	11	0.190172	0.0884395	0.303983
Eastern Mediterranean Region	2020	12	0.141653	0.0390783	0.258709
Eastern Mediterranean Region	2021	1	0.0899551	-0.00610738	0.202145
Eastern Mediterranean Region	2021	2	0.0319973	-0.0659737	0.152138
Eastern Mediterranean Region	2021	3	0.10346	-0.000815146	0.221401
Eastern Mediterranean Region	2021	4	0.228519	0.121323	0.361433
Eastern Mediterranean Region	2021	5	0.246436	0.133621	0.377463
Eastern Mediterranean Region	2021	6	0.164039	0.0571528	0.294573
Eastern Mediterranean Region	2021	7	0.169328	0.0597366	0.300892
Eastern Mediterranean Region	2021	8	0.242765	0.138124	0.370623
Eastern Mediterranean Region	2021	9	0.195109	0.0888609	0.317882
Eastern Mediterranean Region	2021	10	0.140764	0.0347957	0.256793
Eastern Mediterranean Region	2021	11	0.0876242	-0.0135666	0.206035
Eastern Mediterranean Region	2021	12	0.0578558	-0.052262	0.181348

## Sheet: European Region
region	year	month	pscore_mean	pscore_low	pscore_high
European Region	2020	1	0.0395732	0.0279938	0.052166
European Region	2020	2	-0.0569538	-0.0686393	-0.0448851
European Region	2020	3	0.0943231	0.0804126	0.107583
European Region	2020	4	0.160916	0.146118	0.174695
European Region	2020	5	0.0705277	0.0572008	0.0833185
European Region	2020	6	0.0555346	0.0423653	0.0689891
European Region	2020	7	0.119941	0.105313	0.135398
European Region	2020	8	0.107195	0.0930536	0.121544
European Region	2020	9	0.0911353	0.0776895	0.10618
European Region	2020	10	0.258428	0.24254	0.274704
European Region	2020	11	0.394848	0.37659	0.414439
European Region	2020	12	0.362818	0.346689	0.378537
European Region	2021	1	0.271505	0.255083	0.28827
European Region	2021	2	0.0458175	0.0324022	0.06082
European Region	2021	3	0.152792	0.136323	0.168603
European Region	2021	4	0.171439	0.153288	0.188966
European Region	2021	5	0.111704	0.0949507	0.128424
European Region	2021	6	0.0978737	0.0817192	0.113721
European Region	2021	7	0.172781	0.153956	0.191462
European Region	2021	8	0.22304	0.20441	0.243583
European Region	2021	9	0.209961	0.193089	0.229617
European Region	2021	10	0.347301	0.327552	0.368341
European Region	2021	11	0.367328	0.348936	0.387341
European Region	2021	12	0.238927	0.221	0.255891

## Sheet: South-East Asian Region
region	year	month	pscore_mean	pscore_low	pscore_high
South-East Asian Region	2020	1	0.122018	0.0347087	0.231175
South-East Asian Region	2020	2	-0.0237583	-0.100406	0.0683168
South-East Asian Region	2020	3	-0.149259	-0.218298	-0.0744738
South-East Asian Region	2020	4	-0.290901	-0.343664	-0.224606
South-East Asian Region	2020	5	-0.0990963	-0.162139	-0.0153073
South-East Asian Region	2020	6	0.103314	0.0217056	0.214616
South-East Asian Region	2020	7	0.143462	0.0530142	0.241985
South-East Asian Region	2020	8	0.241507	0.146355	0.35565
South-East Asian Region	2020	9	0.331627	0.227716	0.455795
South-East Asian Region	2020	10	0.241585	0.138859	0.361783
South-East Asian Region	2020	11	0.206595	0.109208	0.311813
South-East Asian Region	2020	12	0.250341	0.151953	0.372081
South-East Asian Region	2021	1	0.274653	0.175815	0.395279
South-East Asian Region	2021	2	0.188618	0.0971064	0.30768
South-East Asian Region	2021	3	0.147777	0.0576036	0.26126
South-East Asian Region	2021	4	0.374573	0.262795	0.50664
South-East Asian Region	2021	5	1.2136	1.00568	1.46243
South-East Asian Region	2021	6	1.07805	0.89717	1.29834
South-East Asian Region	2021	7	0.512603	0.376761	0.675107
South-East Asian Region	2021	8	0.165801	0.0695079	0.284343
South-East Asian Region	2021	9	0.0298697	-0.0592764	0.129534
South-East Asian Region	2021	10	0.0759672	-0.223092	0.531988
South-East Asian Region	2021	11	0.11109	-0.236566	0.656128
South-East Asian Region	2021	12	0.133628	-0.270971	0.77875

## Sheet: Western Pacific Region
region	year	month	pscore_mean	pscore_low	pscore_high
Western Pacific Region	2020	1	0.047373	0.0328037	0.0617788
Western Pacific Region	2020	2	-0.019699	-0.0328278	-0.00536133
Western Pacific Region	2020	3	-0.0746752	-0.0909599	-0.0594335
Western Pacific Region	2020	4	-0.0860319	-0.102306	-0.0684023
Western Pacific Region	2020	5	-0.0890244	-0.105449	-0.0722848
Western Pacific Region	2020	6	-0.0636096	-0.0764055	-0.0519074
Western Pacific Region	2020	7	-0.0259096	-0.0428194	-0.00563271
Western Pacific Region	2020	8	-0.01347	-0.0312219	0.000907684
Western Pacific Region	2020	9	-0.00276609	-0.0220947	0.0140401
Western Pacific Region	2020	10	0.0298682	0.0106026	0.0471831
Western Pacific Region	2020	11	0.0446518	0.0213197	0.0631712
Western Pacific Region	2020	12	0.0349911	0.0187082	0.0546924
Western Pacific Region	2021	1	-0.0254729	-0.0462104	-0.00292613
Western Pacific Region	2021	2	-0.0822276	-0.101671	-0.0605779
Western Pacific Region	2021	3	-0.0637596	-0.0867103	-0.0380147
Western Pacific Region	2021	4	-0.0245789	-0.04731	0.00380933
Western Pacific Region	2021	5	0.0171107	-0.00571417	0.0443648
Western Pacific Region	2021	6	0.0303167	0.00745485	0.0566415
Western Pacific Region	2021	7	0.0654788	0.040299	0.0938778
Western Pacific Region	2021	8	0.111935	0.0837174	0.146585
Western Pacific Region	2021	9	0.112114	0.0841169	0.145784
Western Pacific Region	2021	10	0.0744543	0.0486141	0.104321
Western Pacific Region	2021	11	0.0519541	0.0246015	0.0793705
Western Pacific Region	2021	12	0.053287	0.0250982	0.085361
