# Supplementary material for: The WHO estimates of excess mortality associated with the COVID-19 pandemic
Source: Nature. 2022 Dec 14;613(7942):130–7. doi: 10.1038/s41586-022-05522-2 (PMC9812776; doi:10.1038/s41586-022-05522-2)
Supplement: Supplementary file 6 — Source Data Fig. 3. [file 41586_2022_5522_MOESM6_ESM.xlsx]

## Sheet: Countries Top Pscore
Country
